# Supplementary material for: Center Variation in Intestinal Microbiota Prior to Late-Onset Sepsis in Preterm Infants
Source: PLoS One. 2015 Jun 25;10(6):e0130604. doi: 10.1371/journal.pone.0130604 (PMC4482142; doi:10.1371/journal.pone.0130604)
Supplement: S1 File — (CSV) [file pone.0130604.s004.csv]

patient_study_id	CCHMCsampleID	ExtractionProtocolID	delivery_mode	infant_gender	infant_ethnicity	infant_race	Necrotizing_Enterocolitis	Sepsis	infant_birthweight_kg	infant_birth_length_cm	infant_gestation_weeks	Sample_Collection_Days	married	gravida	preeclampsia	mult_birth	chorioamnionitis	days_on_abx_7	days_on_abx_14	firstorlast	State	StorageProtocol	Organism1late	Organism2late	Organism3late
10051	10051.ST.11	2	Csection	Male	Not Hispanic or Latino	Black or African American	No	No	750	33	24	11	0	2	0	0	0	7	7	Both	OH	Buffer	NA	NA	NA
10131	10131.SN.08	1	Vaginal	Male	Hispanic or Latino	White	Yes	Yes	520	27	23	8	0	1	0	0	0	7	12	Both	OH	No Buffer	Staphylococcus (coagulase negative)
10141	10141.SN.05	1	Csection	Male	Not Hispanic or Latino	White	No	No	1060	36	27	5	0	2	0	0	0	3	3	First	OH	No Buffer	NA	NA	NA
10141	10141.ST.14	1	Csection	Male	Not Hispanic or Latino	White	No	No	1060	36	27	13	0	2	0	0	0	3	3	Last	OH	Buffer	NA	NA	NA
10161	10161.ST.08	1	Vaginal	Male	Not Hispanic or Latino	Black or African American	No	Yes	680	32	24	8	0	4	0	0	0	4	4	First	OH	Buffer	Enterobacter cloacae
10161	10161.ST.21	1	Vaginal	Male	Not Hispanic or Latino	Black or African American	No	Yes	680	32	24	20	0	4	0	0	0	4	4	Last	OH	Buffer	Enterobacter cloacae
10261	10261.ST.08	2	Vaginal	Male	Not Hispanic or Latino	White	No	No	550	28	23	9	1	7	0	0	1	7	11	First	OH	Buffer	NA	NA	NA
10261	10261.ST.21	2	Vaginal	Male	Not Hispanic or Latino	White	No	No	550	28	23	20	1	7	0	0	1	7	11	Last	OH	Buffer	NA	NA	NA
10271	10271.ST.14	2	Vaginal	Male	Not Hispanic or Latino	White	Yes	Yes	1070	37.5	27	13	1	6	0	0	0	3	3	Last	OH	Buffer	Klebsiella pneumoniae
10271	10271.ST.05	2	Vaginal	Male	Not Hispanic or Latino	White	Yes	Yes	1070	37.5	27	6	1	6	0	0	0	3	3	First	OH	Buffer	Klebsiella pneumoniae
10371	10371.ST.08	1	Csection	Female	Not Hispanic or Latino	Black or African American	No	No	540	31	24	7	0	2	1	0	0	7	8	First	OH	Buffer	NA	NA	NA
10371	10371.ST.21.1	3	Csection	Female	Not Hispanic or Latino	Black or African American	No	No	540	31	24	20	0	2	1	0	0	7	8	Last	OH	Buffer	NA	NA	NA
10451	10451.ST.08	1	Csection	Female	Not Hispanic or Latino	Black or African American	No	No	640	30.7	25	9	1	10	0	0	0	7	11	First	OH	Buffer	NA	NA	NA
10451	10451.ST.14	1	Csection	Female	Not Hispanic or Latino	Black or African American	No	No	640	30.7	25	13	1	10	0	0	0	7	11	Last	OH	Buffer	NA	NA	NA
10521	10521.ST.08	1	Csection	Female	Not Hispanic or Latino	Black or African American	Yes	Yes	860	34.5	25	7	0	1	1	0	1	7	8	First	OH	Buffer	Klebsiella
10521	10521.ST.21	1	Csection	Female	Not Hispanic or Latino	Black or African American	Yes	Yes	860	34.5	25	21	0	1	1	0	1	7	8	Last	OH	Buffer	Klebsiella
10551	10551.ST.14	1	Csection	Male	Hispanic or Latino	White	No	Yes	930	33.5	26	15	1	4	0	1	0	2	7	Both	OH	Buffer	Diphtheroid bacilli
10561	10561.ST.08.1	NA	Vaginal	Female	Not Hispanic or Latino	White	No	No	950	34	25	9	0	12	0	0	0	7	8	First	OH	Buffer	NA	NA	NA
10561	10561.ST.14.1	3	Vaginal	Female	Not Hispanic or Latino	White	No	No	950	34	25	13	0	12	0	0	0	7	8	Last	OH	Buffer	NA	NA	NA
10801	10801.ST.08.1	3	Csection	Female	Not Hispanic or Latino	White	No	Yes	620	31.5	28	8	1	2	1	0	0	3	3	Both	OH	Buffer	Serratia Marcescens	Enterococcus faecium	Enterococcus faecalis
10811	10811.ST.05	1	Vaginal	Female	Not Hispanic or Latino	Black or African American	No	No	864	34	28	6	Unknown	8	0	0	0	2	2	First	OH	Buffer	NA	NA	NA
10811	10811.ST.11	1	Vaginal	Female	Not Hispanic or Latino	Black or African American	No	No	864	34	28	12	Unknown	8	0	0	0	2	2	Last	OH	Buffer	NA	NA	NA
10952	10952.ST.21	1	Vaginal	Male	Not Hispanic or Latino	White	No	No	820	33	26	21	1	1	0	1	0	3	3	Both	OH	Buffer	NA	NA	NA
11041	11041.ST.14.1	3	Csection	Female	Not Hispanic or Latino	White	No	Yes	630	30.5	23	14	0	2	0	1	0	3	3	Both	OH	Buffer	Streptococcus Group B
11191	11191.ST.05.1	3	Vaginal	Male	Not Hispanic or Latino	White	No	Yes	690	31	24	5	1	1	0	1	1	7	12	First	OH	Buffer	Staphylococcus (coagulase negative)
11191	11191.ST.08.1	3	Vaginal	Male	Not Hispanic or Latino	White	No	Yes	690	31	24	8	1	1	0	1	1	7	12	Last	OH	Buffer	Staphylococcus (coagulase negative)
11202	11202.ST.05.1	3	Csection	Male	Not Hispanic or Latino	White	No	No	880	33	24	6	1	1	0	1	0	3	3	First	OH	Buffer	NA	NA	NA
11202	11202.ST.14.1	3	Csection	Male	Not Hispanic or Latino	White	No	No	880	33	24	13	1	1	0	1	0	3	3	Last	OH	Buffer	NA	NA	NA
11232	11232.ST.08.1	3	Csection	Male	Not Hispanic or Latino	White	No	Yes	970	34	26	9	1	3	0	1	0	2	2	First	OH	Buffer	Staphylococcus (coagulase negative)
11232	11232.ST.14.1	3	Csection	Male	Not Hispanic or Latino	White	No	Yes	970	34	26	13	1	3	0	1	0	2	2	Last	OH	Buffer	Staphylococcus (coagulase negative)
11301	11301.ST.05.1	3	Csection	Male	Not Hispanic or Latino	Black or African American	No	Yes	760	33	27	6	1	6	0	0	1	7	8	First	OH	Buffer	Streptococcus Group B
11301	11301.ST.21.1	3	Csection	Male	Not Hispanic or Latino	Black or African American	No	Yes	760	33	27	20	1	6	0	0	1	7	8	Last	OH	Buffer	Streptococcus Group B
11412	11412.ST.08.1	3	Csection	Male	Not Hispanic or Latino	White	No	Yes	1020	37.5	27	7	1	3	0	1	0	3	6	First	OH	Buffer	Staphylococcus (coagulase negative)
11412	11412.ST.11.1	3	Csection	Male	Not Hispanic or Latino	White	No	Yes	1020	37.5	27	11	1	3	0	1	0	3	6	Last	OH	Buffer	Staphylococcus (coagulase negative)
11441	11441.ST.05.1	3	Vaginal	Female	Not Hispanic or Latino	White	No	No	830	35	26	6	0	2	0	0	0	6	7	First	OH	Buffer	NA	NA	NA
11441	11441.ST.08.1	3	Vaginal	Female	Not Hispanic or Latino	White	No	No	830	35	26	8	0	2	0	0	0	6	7	Last	OH	Buffer	NA	NA	NA
11461	11461.ST.08.1	3	Csection	Female	Not Hispanic or Latino	Black or African American	No	No	760	32	24	9	1	3	0	1	1	7	10	First	OH	Buffer	NA	NA	NA
11461	11461.ST.21.1	3	Csection	Female	Not Hispanic or Latino	Black or African American	No	No	760	32	24	20	1	3	0	1	1	7	10	Last	OH	Buffer	NA	NA	NA
11462	11462.ST.05.1	3	Csection	Male	Not Hispanic or Latino	Black or African American	No	No	940	36.5	24	4	1	3	0	1	1	7	7	Both	OH	Buffer	NA	NA	NA
11501	11501.ST.08.1	3	Csection	Male	Not Hispanic or Latino	White	No	No	680	31	24	9	1	4	0	0	0	7	10	First	OH	Buffer	NA	NA	NA
11501	11501.ST.21.1	3	Csection	Male	Not Hispanic or Latino	White	No	No	680	31	24	20	1	4	0	0	0	7	10	Last	OH	Buffer	NA	NA	NA
11681	11681.ST.08.1	3	Vaginal	Female	Not Hispanic or Latino	Black or African American	No	No	860	39	26	7	0	2	0	0	0	3	3	First	OH	Buffer	NA	NA	NA
11681	11681.ST.14.1	3	Vaginal	Female	Not Hispanic or Latino	Black or African American	No	No	860	39	26	14	0	2	0	0	0	3	3	Last	OH	Buffer	NA	NA	NA
11691	11691.SN.05.1	3	Vaginal	Male	Not Hispanic or Latino	White	No	No	950	35	26	6	0	4	0	0	1	7	7	First	OH	No Buffer	NA	NA	NA
11691	11691.ST.08.1	3	Vaginal	Male	Not Hispanic or Latino	White	No	No	950	35	26	8	0	4	0	0	1	7	7	Last	OH	Buffer	NA	NA	NA
11792	11792.ST.21.1	3	Csection	Female	Not Hispanic or Latino	White	No	Yes	600	29	23	20	0	1	0	1	0	3	3	Last	OH	Buffer	Staphylococcus (coagulase negative)
11792	11792.ST.11.1	3	Csection	Female	Not Hispanic or Latino	White	No	Yes	600	29	23	11	0	1	0	1	0	3	3	First	OH	Buffer	Staphylococcus (coagulase negative)
11821	11821.SN.05.1	3	Csection	Male	Not Hispanic or Latino	Black or African American	No	Yes	625	31.5	25	3	1	8	0	0	1	4	4	First	OH	No Buffer	Escherichia coli
11821	11821.ST.14.1	3	Csection	Male	Not Hispanic or Latino	Black or African American	No	Yes	625	31.5	25	13	1	8	0	0	1	4	4	Last	OH	Buffer	Escherichia coli
11891	11891.SN.05.1	3	Csection	Male	Not Hispanic or Latino	Other	No	No	810	34	27	5	1	1	1	0	0	3	3	First	OH	No Buffer	NA	NA	NA
11891	11891.ST.14.1	3	Csection	Male	Not Hispanic or Latino	Other	No	No	810	34	27	15	1	1	1	0	0	3	3	Last	OH	Buffer	NA	NA	NA
12072	12072.ST.05.1	3	Csection	Male	Not Hispanic or Latino	White	No	Yes	1143	39.5	28	4	0	1	0	1	0	3	10	Both	OH	Buffer	Staphylococcus aureus (coagulase positive)
12151	12151.ST.11.1	3	Vaginal	Male	Not Hispanic or Latino	White	No	Yes	800	30.5	24	11	1	2	0	1	1	7	7	First	OH	Buffer	Escherichia coli
12151	12151.ST.21.1	3	Vaginal	Male	Not Hispanic or Latino	White	No	Yes	800	30.5	24	20	1	2	0	1	1	7	7	Last	OH	Buffer	Escherichia coli
12271	12271.SN.05.1	3	Csection	Female	Not Hispanic or Latino	White	No	No	1230	34	28	5	Unknown	4	0	0	0	3	3	First	OH	No Buffer	NA	NA	NA
12271	12271.ST.08.1	3	Csection	Female	Not Hispanic or Latino	White	No	No	1230	34	28	8	Unknown	4	0	0	0	3	3	Last	OH	Buffer	NA	NA	NA
12431	12431.ST.08.1A	3	Vaginal	Female	Not Hispanic or Latino	Black or African American	No	No	755	32.5	25	9	0	3	0	0	1	7	7	First	OH	Buffer	NA	NA	NA
12431	12431.ST.21.1	3	Vaginal	Female	Not Hispanic or Latino	Black or African American	No	No	755	32.5	25	20	0	3	0	0	1	7	7	Last	OH	Buffer	NA	NA	NA
12512	12512.ST.08.1	3	Csection	Female	Not Hispanic or Latino	White	No	No	1092	37.5	28	8	1	3	0	1	0	0	0	Both	OH	Buffer	NA	NA	NA
12521	12521.ST.08.1	3	Vaginal	Female	Not Hispanic or Latino	Black or African American	No	No	1066	35.5	27	9	0	3	1	0	0	0	0	First	OH	Buffer	NA	NA	NA
12521	12521.SN.11.1	3	Vaginal	Female	Not Hispanic or Latino	Black or African American	No	No	1066	35.5	27	14	0	3	1	0	0	0	0	Last	OH	No Buffer	NA	NA	NA
12671	12671.ST.11.1	3	Vaginal	Female	Not Hispanic or Latino	Black or African American	No	Yes	680	30	25	12	0	2	0	0	1	7	9	Last	OH	Buffer	Staphylococcus (coagulase negative)
12671	12671.SN.05.1	3	Vaginal	Female	Not Hispanic or Latino	Black or African American	No	Yes	680	30	25	6	0	2	0	0	1	7	9	First	OH	No Buffer	Staphylococcus (coagulase negative)
12751	12751.ST.21.1	3	Vaginal	Female	Not Hispanic or Latino	White	No	Yes	670	30	25	20	0	1	0	0	0	3	6	Both	OH	Buffer	Streptococcus Group B
12881	12881.SN.12.1	3	Csection	Male	Not Hispanic or Latino	Black or African American	No	Yes	1110	39	28	12	0	3	0	0	0	2	2	Both	OH	No Buffer	Escherichia coli
12931	12931.SN.09.1	3	Vaginal	Male	Not Hispanic or Latino	Black or African American	No	Yes	640	31	23	9	0	2	0	0	1	7	14	First	OH	No Buffer	Pseudomonas	Staphylococcus (coagulase negative)	Streptococcus Group B
12931	12931.SN.14.1	3	Vaginal	Male	Not Hispanic or Latino	Black or African American	No	Yes	640	31	23	14	0	2	0	0	1	7	14	Last	OH	No Buffer	Pseudomonas	Staphylococcus (coagulase negative)	Streptococcus Group B
12961	12961.SN.08.1	3	Vaginal	Female	Not Hispanic or Latino	White	No	Yes	880	35	26	8	1	4	0	0	0	2	4	Both	OH	No Buffer	Staphylococcus (coagulase negative)
20201	20201.ST.08.1	3	Csection	Male	Hispanic or Latino	White	No	Yes	820	35	27	8	0	2	1	0	0	3	3	First	AL	Buffer	Streptococcus viridans
20201	20201.ST.11.1	3	Csection	Male	Hispanic or Latino	White	No	Yes	820	35	27	11	0	2	1	0	0	3	3	Last	AL	Buffer	Streptococcus viridans
20221	20221.ST.05.1	3	Csection	Female	Not Hispanic or Latino	Black or African American	No	Yes	680	35.5	24	6	0	8	0	0	0	7	11	Both	AL	Buffer	Staphylococcus (coagulase negative)
20301	20301.ST.08.1	3	Csection	Female	Not Hispanic or Latino	Black or African American	No	No	1080	36.5	27	6	0	9	0	0	1	7	8	First	AL	Buffer	NA	NA	NA
20301	20301.ST.11.1	3	Csection	Female	Not Hispanic or Latino	Black or African American	No	No	1080	36.5	27	9	0	9	0	0	1	7	8	Last	AL	Buffer	NA	NA	NA
20331	20331.ST.11.1	3	Csection	Female	Not Hispanic or Latino	Black or African American	Yes	Yes	720	34	24	10	0	1	0	0	0	6	6	Last	AL	Buffer	Enterococcus faecalis
20331	20331.ST.05.1	3	Csection	Female	Not Hispanic or Latino	Black or African American	Yes	Yes	720	34	24	6	0	1	0	0	0	6	6	First	AL	Buffer	Enterococcus faecalis
20341	20341.ST.05.1	3	Vaginal	Female	Not Hispanic or Latino	Black or African American	No	Yes	1050	35	27	4	0	1	0	0	0	2	5	Both	AL	Buffer	Staphylococcus (coagulase negative)
20371	20371.ST.08.1	3	Csection	Female	Not Hispanic or Latino	Black or African American	No	No	615	30	23	8	1	2	0	0	0	7	14	First	AL	Buffer	NA	NA	NA
20371	20371.ST.11.1	3	Csection	Female	Not Hispanic or Latino	Black or African American	No	No	615	30	23	10	1	2	0	0	0	7	14	Last	AL	Buffer	NA	NA	NA
20381	20381.ST.05.1	3	Vaginal	Male	Not Hispanic or Latino	White	No	No	880	34	26	6	1	1	0	0	0	7	14	First	AL	Buffer	NA	NA	NA
20381	20381.ST.11.1	3	Vaginal	Male	Not Hispanic or Latino	White	No	No	880	34	26	11	1	1	0	0	0	7	14	Last	AL	Buffer	NA	NA	NA
20401	20401.ST.11.1	3	Vaginal	Male	Not Hispanic or Latino	Black or African American	No	Yes	530	26	23	10	1	2	0	1	0	7	12	Last	AL	Buffer	Escherichia coli
20401	20401.ST.05.1	3	Vaginal	Male	Not Hispanic or Latino	Black or African American	No	Yes	530	26	23	4	1	2	0	1	0	7	12	First	AL	Buffer	Escherichia coli
20411	20411.ST.08.1	3	Vaginal	Male	Not Hispanic or Latino	Black or African American	No	No	675	32	24	7	1	4	0	0	0	4	8	Both	AL	Buffer	NA	NA	NA
20481	20481.ST.11.1	3	Vaginal	Female	Not Hispanic or Latino	White	No	No	770	32	25	12	0	1	0	0	0	4	11	Both	AL	Buffer	NA	NA	NA
20501	20501.ST.05.1	3	Vaginal	Female	Not Hispanic or Latino	White	No	Yes	480	28.5	22	8	1	2	0	0	1	7	14	Both	AL	Buffer	Staphylococcus (coagulase negative)
20541	20541.ST.11.1	3	Csection	Female	Not Hispanic or Latino	Black or African American	No	Yes	690	30	27	10	0	2	0	0	0	4	5	Last	AL	Buffer	Enterococcus faecalis
20541	20541.ST.05.1	3	Csection	Female	Not Hispanic or Latino	Black or African American	No	Yes	690	30	27	5	0	2	0	0	0	4	5	First	AL	Buffer	Enterococcus faecalis
20551	20551.ST.05.1	3	Csection	Female	Not Hispanic or Latino	White	No	Yes	490	29.5	24	5	1	2	1	0	0	2	8	Both	AL	Buffer	MRSA
20571	20571.ST.11.1	3	Vaginal	Male	Not Hispanic or Latino	White	No	Yes	840	33	25	10	0	1	0	1	0	2	2	Last	AL	Buffer	Staphylococcus (coagulase negative)
20571	20571.ST.08.1	3	Vaginal	Male	Not Hispanic or Latino	White	No	Yes	840	33	25	8	0	1	0	1	0	2	2	First	AL	Buffer	Staphylococcus (coagulase negative)
20591	20591.ST.11.1	3	Csection	Female	Not Hispanic or Latino	White	No	No	710	32	26	10	1	3	1	0	0	3	3	Last	AL	Buffer	NA	NA	NA
20591	20591.ST.08.1	3	Csection	Female	Not Hispanic or Latino	White	No	No	710	32	26	8	1	3	1	0	0	3	3	First	AL	Buffer	NA	NA	NA
20641	20641.ST.08.1	3	Vaginal	Male	Not Hispanic or Latino	White	No	No	1190	35	28	7	1	1	0	0	0	3	3	First	AL	Buffer	NA	NA	NA
20641	20641.ST.11.1	3	Vaginal	Male	Not Hispanic or Latino	White	No	No	1190	35	28	10	1	1	0	0	0	3	3	Last	AL	Buffer	NA	NA	NA
20741	20741.ST.08.1	3	Csection	Male	Not Hispanic or Latino	Black or African American	No	No	780	34	25	8	0	3	0	0	0	7	14	Both	AL	Buffer	NA	NA	NA
20841	20841.ST.08.1	3	Vaginal	Male	Not Hispanic or Latino	Black or African American	No	No	860	34	27	8	0	1	1	1	0	3	3	Both	AL	Buffer	NA	NA	NA
20871	20871.ST.08.1	3	Vaginal	Male	Not Hispanic or Latino	White	No	No	720	31	24	8	0	2	0	0	0	6	13	First	AL	Buffer	NA	NA	NA
20871	20871.ST.14.1	3	Vaginal	Male	Not Hispanic or Latino	White	No	No	720	31	24	13	0	2	0	0	0	6	13	Last	AL	Buffer	NA	NA	NA
20891	20891.ST.08.1	3	Vaginal	Female	Not Hispanic or Latino	White	No	Yes	665	32	23	9	1	5	0	0	1	7	13	First	AL	Buffer	MRSA
20891	20891.ST.14.1	3	Vaginal	Female	Not Hispanic or Latino	White	No	Yes	665	32	23	14	1	5	0	0	1	7	13	Last	AL	Buffer	MRSA
20991	20991.ST.08.1	3	Vaginal	Female	Not Hispanic or Latino	White	No	No	640	30	24	8	1	7	0	0	0	5	8	First	AL	Buffer	NA	NA	NA
20991	20991.ST.11.1	3	Vaginal	Female	Not Hispanic or Latino	White	No	No	640	30	24	10	1	7	0	0	0	5	8	Last	AL	Buffer	NA	NA	NA
21052	21052.ST.11.1	3	Vaginal	Male	Not Hispanic or Latino	Black or African American	No	Yes	590	29.5	23	10	0	4	0	1	1	4	11	Both	AL	Buffer	Staphylococcus (coagulase negative)
21141	21141.ST.08.1	3	Vaginal	Male	Not Hispanic or Latino	White	No	Yes	1240	37.5	28	9	0	2	0	0	0	3	5	First	AL	Buffer	Staphylococcus (coagulase negative)
21141	21141.ST.11.1	3	Vaginal	Male	Not Hispanic or Latino	White	No	Yes	1240	37.5	28	11	0	2	0	0	0	3	5	Last	AL	Buffer	Staphylococcus (coagulase negative)
21351	21351.ST.08.1	3	Csection	Female	Not Hispanic or Latino	Black or African American	No	No	820	32	27	9	0	3	0	1	0	3	5	First	AL	Buffer	NA	NA	NA
21351	21351.ST.11.1	3	Csection	Female	Not Hispanic or Latino	Black or African American	No	No	820	32	27	10	0	3	0	1	0	3	5	Last	AL	Buffer	NA	NA	NA
21431	21431.ST.08.1	3	Csection	Female	Not Hispanic or Latino	Black or African American	No	No	710	31.5	25	8	0	4	0	0	0	7	9	First	AL	Buffer	NA	NA	NA
21431	21431.ST.11.1	3	Csection	Female	Not Hispanic or Latino	Black or African American	No	No	710	31.5	25	10	0	4	0	0	0	7	9	Last	AL	Buffer	NA	NA	NA
21461	21461.ST.11.1	3	Vaginal	Male	Not Hispanic or Latino	Black or African American	Yes	Yes	770	31.5	24	10	0	1	0	0	0	2	2	Last	AL	Buffer	Enterococcus faecalis
21461	21461.ST.08.1	3	Vaginal	Male	Not Hispanic or Latino	Black or African American	Yes	Yes	770	31.5	24	7	0	1	0	0	0	2	2	First	AL	Buffer	Enterococcus faecalis
