# Supplementary material for: Center Variation in Intestinal Microbiota Prior to Late-Onset Sepsis in Preterm Infants
Source: PLoS One. 2015 Jun 25;10(6):e0130604. doi: 10.1371/journal.pone.0130604 (PMC4482142; doi:10.1371/journal.pone.0130604)
Supplement: S2 File — File contains variable name and description of variable for all variables included in the metadata file. (CSV) [file pone.0130604.s005.csv]

Variable	Definition
patient_study_id	Patient Subject ID (some subjects have multiple included samples)
Sample_ID	Sample ID
ExtractionProtocolID	Extraction Protocol: 3 indicates the QiaGen AllPrep DNA/RNA kit, 2 is a phenol-chloroform extraction, and 1 is extraction with the QiaGen stool kit
delivery_mode	Was the infant delivered by Cesarean section (Csection) or Vaginally
infant_gender	Was the infant male or female
infant_ethnicity	Infant ethnicity (Hispanic or Not Hispanic)
infant_race	Infant race
Necrotizing_Enterocolitis	Did the infant have Necrotizing Enterocolitis
Sepsis	Did the infant have Sepsis
infant_birthweight_g	Infant birthweight in grams
infant_birth_length_cm	Infant birthlength in centimeters
infant_gestation_weeks	Infant gestational age at delivery in weeks
Sample_Collection_Day_of_Life	The day of life that the sample was collected
mother_married	1=mother was married, 0=mother was unmarried
gravida	Mother's gravida
preeclampsia	1=mother had preeclampsia, 0=mother did not have preeclampsia (during this pregnancy)
mult_birth	1=Infant was a multiple, 0=infant was a singleton
chorioamnionitis	1=chorioamnionitis occurred, 0=no chorioamnionitis
days_on_abx_7	Number of days in the first 7 days of life that infant received antibiotics
days_on_abx_14	Number of days in the first 14 days of life that infant received antibiotics
firstorlast	Which analysis or analyses the sample was included
State	State the NICU the infant was enrolled from was located in, either AL for Alabama (Birmingham) or OH for Ohio (Cincinnati)
StorageProtocol	Buffer means the sample was stored with thioglycollate, No buffer means the sample was stored without thioglycollate
Organism1late	First organism cultured from blood of sepsis case
Organism2late	Second organism cultured from blood of sepsis case
Organism3late	Third organism cultured from blood of sepsis case
